# Supplementary material for: Pelacarsen and lipoprotein(a) apheresis in secondary prevention: the Lp(a)FRONTIERS APHERESIS trial
Source: Eur Heart J. 2026 Feb 21;47(25):3284–94. doi: 10.1093/eurheartj/ehag073 (PMC13318419; doi:10.1093/eurheartj/ehag073)
Supplement: ehag073_Supplementary_Data [file ehag073_supplementary_data.zip]

Archive with 4 entries (4 files):
- Figure S1. Study design.pdf
- Figure S2..pdf
- Supplemental Figure 3.pdf
- Supplemental_APHERESIS resubmission file_10February2026_clean.docx
